# Supplementary material for: Transcriptomic Analysis of Inbred Chicken Lines Reveals Infectious Bursal Disease Severity Is Associated with Greater Bursal Inflammation In Vivo and More Rapid Induction of Pro-Inflammatory Responses in Primary Bursal Cells Stimulated Ex Vivo
Source: Viruses. 2021 May 18;13(5):933. doi: 10.3390/v13050933 (PMC8157851; doi:10.3390/v13050933)
Supplement: Supplementary file 1 [file viruses-13-00933-s001.zip]

Archive with 12 entries (10 files):
- viruses-1208183-supp/
- viruses-1208183-supp/viruses-1208183-Table S1.xlsx
- viruses-1208183-supp/viruses-1208183-Table S2.xlsx
- viruses-1208183-supp/viruses-1208183-Table S3.xlsx
- viruses-1208183-supp/viruses-1208183-Table S4.xlsx
- viruses-1208183-supp/viruses-1208183-Table S5.pdf
- viruses-1208183-supp/__MACOSX/
- viruses-1208183-supp/__MACOSX/._Asfor et al 2021 Table S1.xlsx
- viruses-1208183-supp/__MACOSX/._Asfor et al 2021 Table S2.xlsx
- viruses-1208183-supp/__MACOSX/._Asfor et al 2021 Table S3.xlsx
- viruses-1208183-supp/__MACOSX/._Asfor et al 2021 Table S4.xlsx
- viruses-1208183-supp/__MACOSX/._Asfor et al 2021 Table S5.docx
