# Supplementary material for: Transcriptomic Analysis of Inbred Chicken Lines Reveals Infectious Bursal Disease Severity Is Associated with Greater Bursal Inflammation In Vivo and More Rapid Induction of Pro-Inflammatory Responses in Primary Bursal Cells Stimulated Ex Vivo
Source: Viruses. 2021 May 18;13(5):933. doi: 10.3390/v13050933 (PMC8157851; doi:10.3390/v13050933)
Supplement: Supplementary file 1 [file viruses-13-00933-s001.zip › viruses-1208183-supp/viruses-1208183-Table S2.xlsx]

## Sheet: Sheet1
Name	Chromosome	Region	Max group mean	Log₂ fold change	Fold change	P-value	FDR p-value	Bonferroni	ENSEMBL
NMT2	2	20585985..20613422	28.1981	-1.32352	-2.50276	1.83415e-06	6.14903e-05	0.0354799	ENSGALG00000008791
METTL14	4	complement(54976336..54999992)	20.7129	-1.35857	-2.56431	1.84691e-06	6.17041e-05	0.0357266	ENSGALG00000012000
TTLL5	5	38539035..38658576	11.1102	-1.36076	-2.56821	1.13115e-06	4.05205e-05	0.021881	ENSGALG00000010340
NUP205	1	complement(47715092..47760419)	19.205	-1.36385	-2.57372	2.62679e-06	8.34363e-05	0.0508127	ENSGALG00000011662
PDE3B	5	10693066..10768567	19.7192	-1.36408	-2.57411	2.24028e-06	7.29561e-05	0.0433359	ENSGALG00000006035
PRKCA	18	complement(7314859..7428270)	18.8196	-1.36936	-2.58357	2.19187e-06	7.16207e-05	0.0423995	ENSGALG00000025950
RETSAT	22	complement(5321205..5327645)	31.2287	-1.38799	-2.61714	2.00689e-06	6.67031e-05	0.0388212	ENSGALG00000034358
POLE3	17	1807509..1811764	41.4389	-1.38868	-2.61839	2.17485e-06	7.1185e-05	0.0420703	ENSGALG00000008873
TAF8	26	5068732..5076378	19.3728	-1.40288	-2.6443	2.57832e-06	8.20313e-05	0.0498751	ENSGALG00000003498
TUBB	16	complement(2738933..2745467)	52.6759	-1.4152	-2.66697	1.65014e-06	5.62866e-05	0.0319204	ENSGALG00000041471
HNRNPA0	13	15180801..15181724	55.5902	-1.41604	-2.66852	2.5615e-06	8.16305e-05	0.0495497	ENSGALG00000006160
MTMR1	4	complement(17705878..17738729)	24.8147	-1.42175	-2.67909	1.19517e-06	4.22659e-05	0.0231195	ENSGALG00000009085
NDE1	14	7952787..7968427	30.5788	-1.44167	-2.71634	1.22893e-06	4.32227e-05	0.0237725	ENSGALG00000032590
FUT8	5	complement(22842140..22884540)	18.7285	-1.44798	-2.72826	5.81425e-07	2.28136e-05	0.0112471	ENSGALG00000036443
RAD18	12	complement(19697218..19731666)	12.0333	-1.46229	-2.75546	7.29477e-07	2.74e-05	0.014111	ENSGALG00000008368
DOCK2	13	complement(4712213..4872139)	18.0074	-1.47812	-2.78586	1.3098e-06	4.57343e-05	0.0253368	ENSGALG00000002080
RRAS2	5	complement(10584558..10619955)	62.4473	-1.47857	-2.78672	8.32896e-07	3.05722e-05	0.0161115	ENSGALG00000005998
DHCR24	8	complement(25608221..25616427)	13.794	-1.48048	-2.79041	5.85274e-07	2.28257e-05	0.0113215	ENSGALG00000010798
FOXO1	1	171900251..171963536	13.6882	-1.48166	-2.7927	7.5039e-07	2.80223e-05	0.0145155	ENSGALG00000017034
UBE2S	22	complement(3631644..3634894)	72.5479	-1.49938	-2.82721	1.16658e-06	4.16353e-05	0.0225663	ENSGALG00000052573
NUP43	3	complement(48305929..48314982)	23.0007	-1.50707	-2.84233	1.33717e-06	4.66057e-05	0.0258662	ENSGALG00000012387
gene:ENSGALG00000034218	33	complement(7035739..7044711)	139.933	-1.52128	-2.87046	9.51372e-07	3.45278e-05	0.0184033	ENSGALG00000034218
PPIF	6	complement(13095237..13103157)	31.045	-1.52159	-2.87107	6.6914e-07	2.55807e-05	0.0129439	ENSGALG00000004809
CHORDC1	1	188868223..188880800	27.3906	-1.537	-2.90191	6.82707e-07	2.60317e-05	0.0132063	ENSGALG00000035461
CNOT6	13	complement(14554411..14581358)	41.7034	-1.54077	-2.9095	2.30654e-06	7.44871e-05	0.0446178	ENSGALG00000034316
ATRIP	12	complement(3688502..3701516)	16.5942	-1.54138	-2.91074	2.51621e-06	8.03194e-05	0.0486735	ENSGALG00000004670
gene:ENSGALG00000004908	4	1971968..1982270	59.028	-1.54168	-2.91134	3.6103e-07	1.49226e-05	0.00698377	ENSGALG00000004908
STT3B	2	40078293..40127386	69.1893	-1.54173	-2.91142	2.30141e-06	7.44455e-05	0.0445184	ENSGALG00000011465
RECQL	1	complement(65317661..65337020)	15.8327	-1.54546	-2.91897	1.69704e-06	5.75921e-05	0.0328275	ENSGALG00000013174
POLA1	1	complement(119273945..119465002)	11.3659	-1.55065	-2.92949	7.66349e-07	2.84534e-05	0.0148242	ENSGALG00000016312
LIG1	31	complement(4754117..4760498)	11.1101	-1.55136	-2.93093	2.37371e-06	7.65284e-05	0.0459171	ENSGALG00000043938
TSSC4	5	complement(13810153..13814540)	35.2777	-1.55693	-2.94226	1.65275e-06	5.62866e-05	0.0319708	ENSGALG00000006530
RFC4	9	complement(16362069..16373062)	61.1301	-1.55977	-2.94806	3.44732e-07	1.44028e-05	0.00666849	ENSGALG00000008703
NT5DC1	3	complement(63927963..64048903)	8.34461	-1.56715	-2.96318	1.62694e-06	5.57019e-05	0.0314716	ENSGALG00000014964
SEPHS2L	1	complement(7287501..7311282)	33.2327	-1.56724	-2.96337	5.84915e-07	2.28257e-05	0.0113146	ENSGALG00000014575
gene:ENSGALG00000039221	5	complement(16259485..16322745)	27.0746	-1.57382	-2.97692	2.54997e-07	1.11096e-05	0.00493265	ENSGALG00000039221
gene:ENSGALG00000007683	4	12148991..12167804	54.8083	-1.57828	-2.98614	1.19019e-07	5.67068e-06	0.00230229	ENSGALG00000007683
PMS2	14	1382543..1394283	13.7126	-1.58111	-2.992	5.05684e-07	2.01275e-05	0.00978195	ENSGALG00000003430
UXS1	1	complement(136727257..136782858)	28.3096	-1.58355	-2.99706	2.52685e-07	1.10337e-05	0.00488794	ENSGALG00000016801
BPNT1	3	18892413..18922845	10.8291	-1.58589	-3.00193	2.82256e-06	8.87011e-05	0.0545995	ENSGALG00000009576
RPL22L1	9	19878895..19880940	146.238	-1.58876	-3.0079	9.13768e-08	4.56742e-06	0.00176759	ENSGALG00000009312
CCND3	26	complement(5030630..5043220)	63.0663	-1.59321	-3.01719	1.3536e-06	4.7009e-05	0.026184	ENSGALG00000003485
METTL16	1	80198363..80208691	24.805	-1.59921	-3.02976	1.57887e-06	5.4248e-05	0.0305416	ENSGALG00000014901
EED	1	191746049..191761996	20.4625	-1.59967	-3.03073	2.26179e-06	7.35328e-05	0.043752	ENSGALG00000014060
ACTR6	1	47242444..47251617	79.1234	-1.59979	-3.031	1.18167e-06	4.19475e-05	0.0228582	ENSGALG00000040976
SUV39H2	1	7983063..7992822	12.2753	-1.60027	-3.032	3.94747e-07	1.61097e-05	0.00763599	ENSGALG00000013920
PAICS	4	complement(64733840..64768851)	24.7187	-1.60613	-3.04433	6.75509e-08	3.55083e-06	0.0013067	ENSGALG00000013726
ITGA9	2	complement(48649047..48868823)	2.82612	-1.60831	-3.04894	5.92712e-07	2.30017e-05	0.0114654	ENSGALG00000029378
LRRC8D	8	complement(15392220..15422149)	43.4822	-1.61129	-3.05525	6.83627e-07	2.60317e-05	0.0132241	ENSGALG00000020805
ZBTB38	9	10354529..10364902	21.4268	-1.61611	-3.06547	2.06091e-06	6.81474e-05	0.0398662	ENSGALG00000036543
HSP90AB1	3	complement(30393097..30399049)	19.3149	-1.61957	-3.07283	1.40436e-06	4.85973e-05	0.0271659	ENSGALG00000010175
B4GALT6	2	complement(106147108..106171103)	6.68873	-1.63744	-3.11114	2.72758e-07	1.17511e-05	0.00527623	ENSGALG00000015151
CEP112	18	7450622..7589963	8.45343	-1.64162	-3.12017	3.26633e-07	1.37058e-05	0.0063184	ENSGALG00000034989
RNASEH2B	1	171220977..171264767	22.5757	-1.64193	-3.12084	5.88443e-07	2.29031e-05	0.0113828	ENSGALG00000017015
GPSM2	8	1703384..1727662	13.7249	-1.64399	-3.12529	1.2028e-06	4.2458e-05	0.023267	ENSGALG00000002090
FGFR1OP2	1	67983476..67994798	55.2466	-1.64686	-3.13151	1.18183e-06	4.19475e-05	0.0228614	ENSGALG00000014084
SYT11	25	3635048..3645497	18.5198	-1.64913	-3.13644	5.40925e-09	4.18546e-07	0.000104636	ENSGALG00000014646
NEK4	12	complement(1184932..1201802)	13.9754	-1.65218	-3.14308	1.65881e-06	5.63938e-05	0.0320881	ENSGALG00000041428
SIAH2	9	23766368..23771115	98.8875	-1.65367	-3.14632	8.30273e-07	3.05338e-05	0.0160608	ENSGALG00000010395
ZMYND19	17	1931676..1938932	13.0012	-1.6671	-3.17575	2.26675e-06	7.35703e-05	0.0438479	ENSGALG00000008798
PIK3C2B	26	complement(1792379..1811826)	12.31	-1.66765	-3.17697	2.82464e-06	8.87011e-05	0.0546399	ENSGALG00000037043
SRBD1	3	complement(26195862..26317142)	5.77819	-1.67343	-3.18973	7.10584e-07	2.68993e-05	0.0137455	ENSGALG00000009990
NELFCD	20	complement(10901215..10910634)	26.0291	-1.67769	-3.19916	9.77453e-08	4.76268e-06	0.00189078	ENSGALG00000007477
PAXIP1	2	complement(7745717..7797697)	11.2991	-1.68142	-3.20743	2.83118e-06	8.87624e-05	0.0547664	ENSGALG00000036064
BTBD1	10	complement(11643180..11656460)	98.464	-1.68441	-3.21408	1.72617e-06	5.82741e-05	0.033391	ENSGALG00000006020
HMGB3	4	complement(17644907..17651422)	61.9352	-1.69365	-3.23473	3.71931e-07	1.53404e-05	0.00719463	ENSGALG00000009071
SLX4	14	complement(12836114..12860420)	17.9022	-1.69849	-3.24561	1.45463e-06	5.01575e-05	0.0281384	ENSGALG00000031841
PALD1	6	12239480..12253050	33.21	-1.70693	-3.26466	1.26222e-06	4.42326e-05	0.0244164	ENSGALG00000004465
gene:ENSGALG00000014960	Z	23821153..23844219	7.84629	-1.7096	-3.27069	2.17326e-06	7.1185e-05	0.0420395	ENSGALG00000014960
SFRP2	4	complement(20063168..20067413)	17.9165	-1.71705	-3.28763	3.47269e-07	1.44775e-05	0.00671758	ENSGALG00000009241
RIF1	7	35143826..35170393	16.5659	-1.71946	-3.29314	1.59008e-07	7.28874e-06	0.00307585	ENSGALG00000012484
AACS	15	complement(4746626..4784057)	25.4396	-1.72012	-3.29465	7.2783e-08	3.77457e-06	0.00140791	ENSGALG00000002899
MSH2	3	9267920..9295874	26.7776	-1.72525	-3.30637	4.09878e-08	2.31157e-06	0.000792868	ENSGALG00000008962
MSH6	3	9383316..9394077	6.97945	-1.72926	-3.31559	7.27569e-07	2.73815e-05	0.0140741	ENSGALG00000008957
TRIM59	9	22301097..22314263	24.7225	-1.73275	-3.3236	6.34175e-08	3.35177e-06	0.00122675	ENSGALG00000023571
MAST2	8	21688967..21772686	8.44924	-1.73288	-3.3239	4.46857e-07	1.79336e-05	0.008644	ENSGALG00000010313
PIK3CG	1	14541326..14569607	21.4826	-1.73322	-3.3247	1.41022e-07	6.51059e-06	0.00272794	ENSGALG00000008081
HPF1	4	25322460..25332339	53.8959	-1.73544	-3.32981	9.47414e-08	4.69917e-06	0.00183268	ENSGALG00000009668
ORC5	1	complement(13486054..13555003)	14.2282	-1.7373	-3.3341	7.04442e-08	3.6829e-06	0.00136267	ENSGALG00000008175
PARP1	3	17119785..17149024	71.0374	-1.74084	-3.3423	1.22262e-07	5.76593e-06	0.00236504	ENSGALG00000009228
CDC25A	2	629830..642787	14.4917	-1.7543	-3.37363	3.07619e-07	1.30495e-05	0.00595059	ENSGALG00000038469
POMK	4	34157923..34161966	22.6749	-1.76209	-3.39188	2.95401e-07	1.26142e-05	0.00571423	ENSGALG00000026210
H2AFZ	4	complement(60154127..60156849)	99.4435	-1.76804	-3.4059	3.11951e-07	1.32043e-05	0.00603438	ENSGALG00000014023
NELFA	4	83173167..83196460	27.0946	-1.7721	-3.41552	4.11745e-07	1.66977e-05	0.0079648	ENSGALG00000015699
FANCC	Z	complement(41672485..41742224)	11.0826	-1.78125	-3.43723	1.52223e-06	5.23951e-05	0.029446	ENSGALG00000012618
MAD2L1	4	54534509..54537977	33.4422	-1.78766	-3.45254	3.34974e-08	1.93425e-06	0.000647975	ENSGALG00000011967
TBL1X	1	complement(126545073..126745367)	43.7213	-1.79404	-3.46785	4.7725e-07	1.91137e-05	0.00923192	ENSGALG00000040006
DNAJC9	6	complement(5926431..5929549)	51.4951	-1.79697	-3.4749	9.19574e-08	4.5846e-06	0.00177882	ENSGALG00000002701
gene:ENSGALG00000003325	15	complement(5287583..5295697)	25.4459	-1.79829	-3.47807	9.58117e-08	4.72801e-06	0.00185338	ENSGALG00000003325
ZWILCH	10	18949910..18967554	11.004	-1.80362	-3.49095	5.41959e-07	2.1439e-05	0.0104837	ENSGALG00000007736
IKZF1	2	80659236..80730292	24.6142	-1.80372	-3.4912	1.20226e-07	5.70238e-06	0.00232566	ENSGALG00000013086
DBF4	2	20828415..20844335	26.9983	-1.80824	-3.50215	8.4607e-08	4.28439e-06	0.00163664	ENSGALG00000008963
ESPL1	33	7234736..7246033	11.5785	-1.81818	-3.52636	6.84997e-07	2.60326e-05	0.0132506	ENSGALG00000041923
NUDCD1	2	complement(132522302..132547557)	7.89148	-1.82835	-3.55131	2.43535e-06	7.81252e-05	0.0471095	ENSGALG00000040879
CHCHD4	12	complement(11166241..11175396)	26.9756	-1.83096	-3.55774	5.85915e-09	4.47982e-07	0.000113339	ENSGALG00000006328
gene:ENSGALG00000050742	4	complement(83238778..83290229)	5.64072	-1.83936	-3.57851	1.64901e-07	7.54098e-06	0.00318984	ENSGALG00000050742
NCAPD2	1	77587505..77611310	20.9842	-1.84276	-3.58696	4.48829e-08	2.48772e-06	0.000868214	ENSGALG00000039448
TRIP13	2	complement(55539174..55554509)	8.00443	-1.84344	-3.58864	2.76929e-06	8.72462e-05	0.0535692	ENSGALG00000033834
EZH2	2	complement(54282326..54331241)	32.9762	-1.84398	-3.58998	8.21151e-08	4.18009e-06	0.00158844	ENSGALG00000043399
SNAPC5	10	complement(18940350..18942751)	22.3365	-1.84487	-3.5922	2.32725e-07	1.02092e-05	0.00450182	ENSGALG00000007695
POLH	3	complement(30993386..31001851)	68.9242	-1.85087	-3.60719	1.89165e-06	6.29811e-05	0.036592	ENSGALG00000010317
RWDD1	3	complement(63823638..63834723)	32.2685	-1.85596	-3.61992	1.97542e-09	1.91062e-07	3.82124e-05	ENSGALG00000014953
NECAB3	20	2183024..2207161	7.66619	-1.8567	-3.62177	8.88315e-07	3.23608e-05	0.0171836	ENSGALG00000003065
PTGR2	5	complement(26296854..26311104)	7.23069	-1.86024	-3.63068	5.93355e-07	2.30017e-05	0.0114779	ENSGALG00000009269
DEK	2	60324519..60341971	74.9966	-1.86209	-3.63533	5.33787e-07	2.12024e-05	0.0103256	ENSGALG00000012684
APBB1IP	2	complement(16143077..16201613)	53.7584	-1.87315	-3.6633	6.20043e-07	2.38926e-05	0.0119941	ENSGALG00000007579
FIGNL1	2	complement(80749031..80753201)	12.0318	-1.87606	-3.67072	9.48485e-07	3.44878e-05	0.0183475	ENSGALG00000026363
RANBP1	15	1601083..1613660	96.9483	-1.88192	-3.68566	1.23851e-07	5.81501e-06	0.00239578	ENSGALG00000002107
VRK1	5	46806027..46838896	14.4115	-1.88522	-3.69408	2.27595e-07	1.00287e-05	0.0044026	ENSGALG00000011116
NPM1	13	complement(4020555..4032068)	823.914	-1.89504	-3.71931	1.07112e-06	3.85124e-05	0.0207197	ENSGALG00000002197
TM7SF2	3	17507071..17520890	81.9553	-1.89708	-3.72459	9.75003e-08	4.76268e-06	0.00188605	ENSGALG00000009305
EME1	18	complement(10383573..10388399)	10.1042	-1.90188	-3.737	1.04814e-07	5.0688e-06	0.00202752	ENSGALG00000007676
SP3	7	17080551..17110805	43.4657	-1.90452	-3.74385	1.7674e-08	1.11002e-06	0.000341886	ENSGALG00000031796
Prom1	4	76507126..76565949	12.0125	-1.90886	-3.75512	1.7817e-07	8.03383e-06	0.00344651	ENSGALG00000014496
gene:ENSGALG00000000407	28	complement(646860..659632)	15.0833	-1.91228	-3.76403	8.6353e-08	4.36139e-06	0.00167041	ENSGALG00000000407
STAMBPL1	6	20042684..20062218	21.2161	-1.91326	-3.7666	7.65684e-07	2.84534e-05	0.0148114	ENSGALG00000006331
ANLN	2	complement(46674840..46702450)	6.99342	-1.93841	-3.83282	1.13831e-07	5.45922e-06	0.00220195	ENSGALG00000043642
ASF1A	3	complement(62844061..62855425)	12.2031	-1.93926	-3.83508	7.62046e-08	3.92049e-06	0.0014741	ENSGALG00000014887
RAD21	2	complement(135540254..135564198)	95.2428	-1.94371	-3.84694	4.28558e-07	1.72709e-05	0.00829002	ENSGALG00000029523
BCO2	24	complement(6140068..6160788)	10.3464	-1.95697	-3.88246	6.39095e-07	2.45778e-05	0.0123626	ENSGALG00000007868
POLL	6	23706735..23775916	25.6625	-1.95988	-3.89029	4.79375e-08	2.64189e-06	0.000927304	ENSGALG00000007753
HAUS8	28	4303372..4312690	6.59595	-1.96122	-3.89392	2.66713e-06	8.43023e-05	0.051593	ENSGALG00000003727
CXCL13L3	4	complement(34987276..34989334)	38.3258	-1.97031	-3.91853	5.84279e-07	2.28257e-05	0.0113023	ENSGALG00000029532
CENPT	11	complement(860584..882868)	23.4698	-1.97354	-3.9273	3.12332e-09	2.77145e-07	6.04175e-05	ENSGALG00000028900
gene:ENSGALG00000007030	14	9114379..9129367	10.2511	-1.98069	-3.94682	3.50323e-07	1.45644e-05	0.00677666	ENSGALG00000007030
GATD1_1	5	complement(685751..720725)	5.40648	-1.98101	-3.94771	8.51244e-07	3.11275e-05	0.0164665	ENSGALG00000049638
gene:ENSGALG00000005291	14	6358204..6372021	8.85797	-1.98798	-3.96681	1.755e-08	1.10907e-06	0.000339487	ENSGALG00000005291
KCNK1	3	complement(38762090..38790863)	46.6387	-1.98975	-3.97168	5.60645e-07	2.20878e-05	0.0108451	ENSGALG00000011005
RHOF	15	complement(5914102..5923066)	31.2431	-1.99308	-3.98086	3.48182e-08	2.00454e-06	0.000673524	ENSGALG00000039724
gene:ENSGALG00000042797	3	27820731..27874634	80.725	-1.9934	-3.98173	4.04498e-08	2.2879e-06	0.000782461	ENSGALG00000042797
ETS1	24	complement(907941..974253)	40.45	-2.0007	-4.00193	8.23317e-09	5.91576e-07	0.000159262	ENSGALG00000001143
BTAF1	6	complement(21912396..21954114)	23.3667	-2.00738	-4.02051	2.61489e-07	1.13668e-05	0.00505824	ENSGALG00000030598
TEDC1	8	complement(4306671..4368453)	9.61657	-2.00926	-4.02576	1.21735e-09	1.31556e-07	2.35485e-05	ENSGALG00000027492
ADGRA3	4	74457009..74485585	6.90963	-2.01018	-4.02834	3.16858e-07	1.33828e-05	0.0061293	ENSGALG00000033470
MND1	4	19876653..19916272	4.65408	-2.01042	-4.02899	1.40887e-06	4.86663e-05	0.0272531	ENSGALG00000009212
FAM76B	1	186558472..186567752	17.887	-2.01192	-4.03318	2.72668e-07	1.17511e-05	0.00527448	ENSGALG00000017202
TMEM263	1	complement(53635743..53648531)	75.426	-2.01204	-4.03352	5.82434e-08	3.10375e-06	0.00112666	ENSGALG00000012640
KIF21B	26	289608..321420	11.1696	-2.01651	-4.04603	2.07185e-06	6.83922e-05	0.0400778	ENSGALG00000034347
CENPC	4	complement(51571156..51602821)	13.8778	-2.02033	-4.05677	3.17665e-08	1.84532e-06	0.000614491	ENSGALG00000011683
gene:ENSGALG00000008803	7	13788835..13797934	9.2777	-2.02159	-4.06031	3.50858e-07	1.45644e-05	0.00678699	ENSGALG00000008803
EAF2	7	26318406..26331755	67.2011	-2.02496	-4.06981	1.96926e-09	1.91062e-07	3.80935e-05	ENSGALG00000011657
ATAD5	18	6621921..6637172	7.00252	-2.02643	-4.07394	2.28262e-08	1.38417e-06	0.00044155	ENSGALG00000003294
gene:ENSGALG00000007131	4	9383205..9391216	424.179	-2.02666	-4.07462	5.62779e-07	2.21268e-05	0.0108864	ENSGALG00000007131
CDK2	33	complement(7088723..7091089)	74.3986	-2.02945	-4.08249	1.24444e-08	8.32954e-07	0.000240724	ENSGALG00000032699
ITGA4	7	complement(14320204..14351730)	16.8461	-2.03293	-4.09234	4.88381e-08	2.67627e-06	0.000944725	ENSGALG00000041577
TEC	4	66502757..66544534	19.4334	-2.03494	-4.09806	9.2541e-09	6.5095e-07	0.000179011	ENSGALG00000014124
SP4	2	30405181..30428488	11.2554	-2.03772	-4.10596	9.97245e-08	4.83476e-06	0.00192907	ENSGALG00000039454
ERCC6	6	complement(19565955..19609491)	11.2751	-2.04025	-4.11318	1.24196e-08	8.32954e-07	0.000240245	ENSGALG00000006254
BLM	10	complement(20347261..20364102)	10.1703	-2.04066	-4.11434	4.51847e-09	3.68798e-07	8.74052e-05	ENSGALG00000008256
KIF18B	27	complement(3703173..3711099)	18.656	-2.04278	-4.12038	4.48176e-08	2.48772e-06	0.000866951	ENSGALG00000031553
SLC4A8	33	5078182..5097737	1.828	-2.04354	-4.12256	7.4258e-07	2.78381e-05	0.0143645	ENSGALG00000031274
TANGO2	15	1558449..1575120	14.5641	-2.04605	-4.12974	5.78147e-08	3.08942e-06	0.00111837	ENSGALG00000002056
CD320	28	985592..989803	26.6881	-2.05165	-4.14579	7.84595e-07	2.90195e-05	0.0151772	ENSGALG00000021688
G2E3	5	34347159..34367234	11.6971	-2.05209	-4.14707	4.14574e-07	1.67772e-05	0.00801952	ENSGALG00000009907
ELMO1	2	46322705..46587483	49.0147	-2.05843	-4.16532	2.38475e-08	1.44158e-06	0.000461307	ENSGALG00000035492
gene:ENSGALG00000050564	6	19358682..19386012	41.9292	-2.06053	-4.1714	7.86748e-07	2.90436e-05	0.0152189	ENSGALG00000050564
LRMP	1	67126380..67162894	14.8765	-2.06324	-4.17923	4.96218e-07	1.97914e-05	0.00959885	ENSGALG00000014011
HAUS6	Z	complement(33585614..33602478)	15.1325	-2.06622	-4.18788	4.70361e-08	2.59962e-06	0.000909867	ENSGALG00000015091
STN1	6	complement(25000476..25039301)	9.46862	-2.07148	-4.20317	2.59556e-08	1.54014e-06	0.000502085	ENSGALG00000008304
PRC1	10	20508515..20509940	28.8848	-2.07158	-4.20347	2.67038e-07	1.1582e-05	0.00516558	ENSGALG00000048349
MASTL	2	15947101..15964487	3.48566	-2.07528	-4.21426	1.34793e-07	6.26788e-06	0.00260744	ENSGALG00000007507
BACH2	3	75307454..75404609	4.21408	-2.07554	-4.21502	1.11094e-06	3.98703e-05	0.0214901	ENSGALG00000015605
MRPS6	1	106990188..107038093	27.458	-2.09657	-4.27692	6.46355e-10	7.96375e-08	1.25031e-05	ENSGALG00000027579
SMS	1	complement(120425336..120468539)	44.0066	-2.09846	-4.28251	4.98074e-09	3.94867e-07	9.63474e-05	ENSGALG00000016379
OXCT1	Z	complement(13176241..13262529)	32.8507	-2.10112	-4.29044	2.27817e-09	2.13927e-07	4.40689e-05	ENSGALG00000014846
ITGB3BP	8	complement(28162365..28187331)	9.29182	-2.10232	-4.294	1.72237e-08	1.09597e-06	0.000333174	ENSGALG00000010995
AHCY	20	1530286..1555018	55.0195	-2.10316	-4.2965	1.99508e-08	1.233e-06	0.000385928	ENSGALG00000033677
DPYSL2	22	complement(605206..646892)	65.2991	-2.11468	-4.33094	3.70166e-10	5.15144e-08	7.1605e-06	ENSGALG00000000227
LMNB2	28	complement(729616..757180)	33.5613	-2.115	-4.33189	5.65592e-10	7.15085e-08	1.09408e-05	ENSGALG00000000470
ESCO2	3	complement(105120537..105133840)	17.2247	-2.11652	-4.33646	1.27707e-08	8.48919e-07	0.000247036	ENSGALG00000016583
SSBP3	8	complement(25524304..25575125)	80.6706	-2.12175	-4.35222	4.3621e-10	5.81934e-08	8.43804e-06	ENSGALG00000010774
TIMD4	13	12172827..12188986	75.2794	-2.12873	-4.37333	1.72486e-07	7.814e-06	0.00333658	ENSGALG00000003876
LIMD2	27	complement(5186052..5190752)	112.633	-2.12895	-4.37399	8.47196e-07	3.10382e-05	0.0163882	ENSGALG00000000529
gene:ENSGALG00000006165	6	19271811..19318331	9.99957	-2.13057	-4.37892	4.86522e-07	1.94448e-05	0.00941128	ENSGALG00000006165
RHOH	4	complement(69001643..69017075)	23.6882	-2.14107	-4.4109	2.21889e-08	1.35401e-06	0.000429222	ENSGALG00000014277
ANP32E	25	639275..652509	228.878	-2.14328	-4.41765	1.39705e-07	6.4652e-06	0.00270245	ENSGALG00000039891
NFATC3	11	complement(3320835..3378444)	42.6157	-2.14808	-4.43236	9.5702e-08	4.72801e-06	0.00185126	ENSGALG00000003396
MAL2	2	136421910..136433628	47.4676	-2.15314	-4.44795	1.05296e-08	7.19733e-07	0.000203684	ENSGALG00000040768
CSK	10	complement(2881824..2885383)	261.525	-2.15462	-4.4525	1.14016e-07	5.45922e-06	0.00220553	ENSGALG00000031270
CEP192	2	complement(96924967..96981295)	3.13297	-2.16008	-4.46938	4.46437e-08	2.48772e-06	0.000863587	ENSGALG00000035625
UBE2E3	7	complement(14518494..14574608)	22.9923	-2.16357	-4.48023	1.80833e-09	1.79386e-07	3.49803e-05	ENSGALG00000020793
gene:ENSGALG00000033792	19	complement(202497..207056)	67.0716	-2.16922	-4.49781	1.75817e-08	1.10907e-06	0.000340101	ENSGALG00000033792
TLR2B	4	20021540..20038962	6.3083	-2.17234	-4.50754	6.53077e-07	2.50161e-05	0.0126331	ENSGALG00000009239
PLCG2	11	15678088..15728004	29.1247	-2.17965	-4.53043	2.99053e-08	1.74244e-06	0.000578489	ENSGALG00000033507
TICRR	10	complement(13279032..13295578)	9.79246	-2.18154	-4.53639	7.61656e-10	8.77333e-08	1.47335e-05	ENSGALG00000006631
HMGN1	1	complement(109326296..109332889)	154.22	-2.18552	-4.54889	5.52929e-09	4.24439e-07	0.000106959	ENSGALG00000016067
TFDP1	1	complement(138648967..138690320)	35.0249	-2.18559	-4.54913	7.56205e-10	8.77333e-08	1.4628e-05	ENSGALG00000016823
PASK	9	complement(5080014..5097549)	2.61662	-2.18613	-4.55083	9.68585e-08	4.76268e-06	0.00187363	ENSGALG00000006016
MIS18A	1	complement(106220400..106223709)	25.0559	-2.19008	-4.56331	3.69677e-09	3.12272e-07	7.15103e-05	ENSGALG00000015884
HMGB1	1	176457890..176499190	408.072	-2.19739	-4.5865	3.80738e-07	1.56038e-05	0.00736499	ENSGALG00000042875
CLSPN	23	4371910..4385436	4.11642	-2.19971	-4.59387	5.28459e-09	4.14138e-07	0.000102225	ENSGALG00000002346
RALGPS2	8	complement(6682209..6791752)	8.85853	-2.20459	-4.60944	3.80878e-09	3.17574e-07	7.36771e-05	ENSGALG00000004273
gene:ENSGALG00000008054	10	complement(19677140..19696345)	210.115	-2.20579	-4.61326	8.9603e-08	4.49037e-06	0.00173328	ENSGALG00000008054
PPAT	4	64741468..64783894	31.1508	-2.20692	-4.6169	3.04806e-10	4.48334e-08	5.89617e-06	ENSGALG00000013728
LMNB1	Z	56417094..56440973	37.0775	-2.20748	-4.61867	7.53311e-11	1.58392e-08	1.4572e-06	ENSGALG00000014692
SLC16A10	3	complement(66217809..66280609)	2.03501	-2.20787	-4.61992	7.55215e-07	2.81481e-05	0.0146089	ENSGALG00000015040
CPE	4	23889262..23935926	8.23165	-2.21395	-4.63943	2.11753e-10	3.33021e-08	4.09615e-06	ENSGALG00000027788
DCBLD2	1	85657472..85699919	101.939	-2.21559	-4.6447	3.22487e-07	1.35613e-05	0.00623819	ENSGALG00000015258
FAM53A	4	83971307..84040349	88.341	-2.22562	-4.67713	2.06609e-09	1.97854e-07	3.99665e-05	ENSGALG00000015713
PLEKHA2	22	2719080..2729173	80.4961	-2.22759	-4.68351	2.40071e-08	1.44671e-06	0.000464394	ENSGALG00000003349
XPO4	1	180044064..180112332	23.0768	-2.23041	-4.69268	1.93199e-10	3.14054e-08	3.73724e-06	ENSGALG00000017132
POLE	15	complement(10292857..10312463)	6.58811	-2.23969	-4.72295	2.43943e-08	1.46548e-06	0.000471884	ENSGALG00000007665
DCTD	4	40002738..40022726	4.75332	-2.23984	-4.72343	2.20271e-06	7.18537e-05	0.0426092	ENSGALG00000010674
DIAPH3	1	163718389..163898101	1.42042	-2.24717	-4.74752	1.58364e-06	5.43155e-05	0.0306339	ENSGALG00000016937
gene:ENSGALG00000034288	10	1671614..1672374	53.7257	-2.24939	-4.75481	1.25607e-07	5.88315e-06	0.00242974	ENSGALG00000034288
EVI2A	19	9173852..9177498	24.8187	-2.25082	-4.75954	2.44142e-07	1.06848e-05	0.00472269	ENSGALG00000039084
TNFAIP8L1	28	complement(5040872..5047576)	47.7943	-2.25372	-4.76911	3.36363e-09	2.89183e-07	6.50661e-05	ENSGALG00000004266
NCAPH2	1	1291724..1300691	25.0477	-2.25929	-4.78756	2.84683e-09	2.5854e-07	5.5069e-05	ENSGALG00000054793
PRIM2	3	complement(86640619..86724466)	9.52346	-2.26406	-4.80343	3.50883e-10	4.95437e-08	6.78749e-06	ENSGALG00000016278
RRM1	1	197157405..197175419	38.2221	-2.26535	-4.80769	1.45935e-09	1.52592e-07	2.82296e-05	ENSGALG00000017350
WDHD1	5	56496547..56526788	9.47092	-2.26608	-4.81013	1.4294e-08	9.30986e-07	0.000276503	ENSGALG00000012199
ORC6	11	complement(7821077..7826803)	6.93279	-2.26635	-4.81103	1.78104e-07	8.03383e-06	0.00344524	ENSGALG00000004342
TRAF5	3	complement(22364629..22387324)	24.1347	-2.27025	-4.82408	1.59781e-08	1.03027e-06	0.00030908	ENSGALG00000009864
AFF2	4	complement(18189034..18535906)	7.11297	-2.27162	-4.82866	3.198e-09	2.81871e-07	6.18622e-05	ENSGALG00000009168
HAUS3	4	82889813..82895575	10.195	-2.27978	-4.85602	6.60484e-08	3.48131e-06	0.00127764	ENSGALG00000054256
MGME1	3	complement(15560649..15568643)	24.6971	-2.28592	-4.87676	3.72108e-11	8.99757e-09	7.19806e-07	ENSGALG00000008698
ARHGAP15	7	32698930..33027332	28.4369	-2.28628	-4.87798	6.68991e-10	8.13897e-08	1.2941e-05	ENSGALG00000012421
NEIL1	10	3093547..3097724	61.0481	-2.28801	-4.88381	7.79616e-08	4.00024e-06	0.00150809	ENSGALG00000001586
CHTF8	11	complement(18913184..18914832)	34.756	-2.2888	-4.88649	2.10432e-09	1.99539e-07	4.0706e-05	ENSGALG00000000632
ORC2	7	complement(11322145..11338539)	10.6625	-2.29215	-4.89785	5.06208e-08	2.75833e-06	0.000979208	ENSGALG00000008234
UBE2T	26	1099146..1102387	47.0691	-2.29536	-4.90878	5.23803e-08	2.83822e-06	0.00101324	ENSGALG00000000102
FBXO5	3	complement(49696705..49702902)	39.6647	-2.2983	-4.91878	9.85601e-09	6.80909e-07	0.000190655	ENSGALG00000013607
TRIM39.2	16	complement(2499936..2503957)	16.587	-2.30241	-4.93282	3.10121e-10	4.48997e-08	5.99898e-06	ENSGALG00000037170
KIF23	10	19774820..19792621	17.1486	-2.30292	-4.93455	5.14212e-10	6.72089e-08	9.94692e-06	ENSGALG00000008095
FAM122A	4	4080433..4093980	50.8897	-2.30446	-4.93983	6.50113e-09	4.8933e-07	0.000125758	ENSGALG00000006127
CDCA9	11	complement(7727755..7733916)	11.9977	-2.30874	-4.95451	1.66921e-07	7.61536e-06	0.00322891	ENSGALG00000021225
PBK	3	105111720..105120097	27.0059	-2.31028	-4.9598	5.02281e-10	6.65488e-08	9.71612e-06	ENSGALG00000016582
HMGN4	23	complement(269671..272909)	1205.43	-2.31081	-4.9616	4.81033e-08	2.6435e-06	0.00093051	ENSGALG00000032207
HAUS1	Z	complement(2139149..2148094)	14.7033	-2.31407	-4.97283	2.10667e-08	1.2896e-06	0.000407514	ENSGALG00000040397
CDC6	27	7211269..7215028	15.8113	-2.31598	-4.97944	1.79179e-08	1.11807e-06	0.000346603	ENSGALG00000051645
CYFIP2	13	complement(12072751..12112751)	14.9955	-2.32049	-4.995	8.43737e-08	4.28379e-06	0.00163213	ENSGALG00000003818
MAD2L1BP	3	complement(30977514..30981394)	9.01763	-2.32255	-5.00216	2.26801e-09	2.13927e-07	4.38724e-05	ENSGALG00000027871
INCENP	5	17337682..17356167	37.6268	-2.32467	-5.0095	6.83116e-09	5.10201e-07	0.000132142	ENSGALG00000007537
CXCR5	24	5596881..5602957	123.873	-2.32636	-5.01539	4.08435e-07	1.65982e-05	0.00790076	ENSGALG00000007675
CDC7	8	complement(14895304..14912309)	11.1745	-2.32657	-5.01611	8.24052e-09	5.91576e-07	0.000159405	ENSGALG00000006051
H2AFV	22	complement(4016011..4022377)	481.352	-2.32719	-5.01828	1.25948e-08	8.40119e-07	0.000243634	ENSGALG00000033447
TMPO	1	46668979..46691156	120.067	-2.32759	-5.01967	1.30226e-08	8.62704e-07	0.00025191	ENSGALG00000011504
SMC4	9	complement(22313604..22345248)	56.5574	-2.3328	-5.03783	2.02546e-08	1.24778e-06	0.000391804	ENSGALG00000009553
CDT1	11	18457285..18461372	29.1713	-2.35284	-5.10829	1.29899e-09	1.39224e-07	2.51277e-05	ENSGALG00000013784
gene:ENSGALG00000038416	6	20291235..20309081	11.9179	-2.35859	-5.12868	6.18362e-09	4.69082e-07	0.000119616	ENSGALG00000038416
TFDP2	9	complement(10491970..10546388)	5.83262	-2.36304	-5.14452	1.49692e-09	1.54848e-07	2.89565e-05	ENSGALG00000025759
FEN1	5	488088..490498	53.0941	-2.36664	-5.15738	8.70492e-10	9.84724e-08	1.68388e-05	ENSGALG00000033781
RHOBTB1	6	9336702..9386648	1.72399	-2.36863	-5.16452	2.73031e-08	1.60046e-06	0.000528152	ENSGALG00000003073
NCAPD3	24	complement(2549260..2574831)	8.28191	-2.36984	-5.16885	2.87122e-10	4.33913e-08	5.55409e-06	ENSGALG00000001491
BCL11A	3	complement(1875922..1931759)	36.461	-2.37182	-5.17594	4.05898e-07	1.65299e-05	0.0078517	ENSGALG00000034048
MSANTD3	2	complement(89082566..89090432)	5.31705	-2.37529	-5.1884	7.85073e-08	4.01758e-06	0.00151864	ENSGALG00000013403
MCPH1	3	complement(88558041..88679655)	17.4706	-2.3754	-5.18881	9.49596e-09	6.60755e-07	0.00018369	ENSGALG00000016332
RASGRP3	3	complement(31182830..31220795)	32.7078	-2.37845	-5.19977	1.68149e-09	1.67821e-07	3.25267e-05	ENSGALG00000010435
SMIM14	4	69214818..69251117	51.6731	-2.38104	-5.20912	3.92603e-11	9.37593e-09	7.59451e-07	ENSGALG00000014321
gene:ENSGALG00000015705	4	complement(83217917..83228766)	4.13941	-2.3824	-5.21405	1.86559e-06	6.22207e-05	0.036088	ENSGALG00000015705
NCAPH	22	3971808..3982438	29.2619	-2.39025	-5.24248	1.49029e-10	2.64479e-08	2.88282e-06	ENSGALG00000032270
CENPH	Z	21910292..21917147	10.7501	-2.39142	-5.24673	3.20573e-09	2.81871e-07	6.20117e-05	ENSGALG00000014788
SLC17A9	20	8441138..8456537	47.0067	-2.3989	-5.27401	1.40021e-08	9.15056e-07	0.000270857	ENSGALG00000028225
RACGAP1	33	5826668..5834642	21.0252	-2.40313	-5.28948	4.21514e-10	5.67637e-08	8.15377e-06	ENSGALG00000033231
SYK	Z	44075509..44125480	17.4784	-2.41164	-5.32079	1.10911e-07	5.33699e-06	0.00214547	ENSGALG00000015216
ZNF831	20	complement(10842258..10853983)	4.7849	-2.41595	-5.33672	1.71656e-07	7.79462e-06	0.00332051	ENSGALG00000049068
RFC5	15	complement(11491954..11494693)	74.0364	-2.4181	-5.34465	2.26002e-08	1.37477e-06	0.000437178	ENSGALG00000026517
FAM129A	8	complement(8332878..8393131)	20.7732	-2.41895	-5.34782	1.13629e-10	2.15495e-08	2.19805e-06	ENSGALG00000004812
CCNF	14	14610473..14620528	11.2919	-2.42225	-5.36005	1.85405e-09	1.82055e-07	3.58647e-05	ENSGALG00000038502
CIT	15	9851336..9920684	2.58046	-2.42578	-5.3732	8.45289e-09	6.03368e-07	0.000163513	ENSGALG00000007354
MCM9	3	62823583..62869644	3.31233	-2.43018	-5.38962	8.83572e-08	4.43997e-06	0.00170918	ENSGALG00000014883
CASP3	4	39494858..39510633	88.0693	-2.43075	-5.39173	4.03525e-09	3.32161e-07	7.80579e-05	ENSGALG00000010638
CENPO	3	complement(105457089..105463791)	14.6625	-2.43508	-5.40795	2.32191e-11	6.60515e-09	4.4915e-07	ENSGALG00000016609
RFC2	19	2998206..3004488	77.8369	-2.43641	-5.41293	3.33853e-11	8.38708e-09	6.45805e-07	ENSGALG00000029449
BLNK	6	complement(22051933..22144236)	97.5902	-2.43729	-5.41622	5.18493e-08	2.81734e-06	0.00100297	ENSGALG00000006973
NUP210	12	complement(6021285..6080368)	20.0206	-2.44032	-5.42762	3.5842e-09	3.05431e-07	6.93328e-05	ENSGALG00000005078
gene:ENSGALG00000034232	6	20279683..20287917	5.64543	-2.44043	-5.42803	2.21829e-07	9.83078e-06	0.00429106	ENSGALG00000034232
SNCAIP	Z	81295733..81371880	5.63543	-2.44112	-5.43065	1.68306e-09	1.67821e-07	3.25572e-05	ENSGALG00000005330
gene:ENSGALG00000020331	4	1435125..1442502	140.138	-2.44153	-5.43219	2.05758e-07	9.19212e-06	0.00398019	ENSGALG00000020331
MEF2C	Z	60517700..60640680	15.0216	-2.44934	-5.46166	6.48627e-07	2.48949e-05	0.012547	ENSGALG00000014645
VOPP1	2	51667752..51737491	17.1055	-2.45021	-5.46496	3.3363e-08	1.93225e-06	0.000645373	ENSGALG00000042773
CDK14	2	21788601..22097425	7.89025	-2.45326	-5.47652	4.22558e-10	5.67637e-08	8.17397e-06	ENSGALG00000009062
KLHL6	9	complement(2728404..2746826)	29.1538	-2.45498	-5.48305	5.48225e-09	4.22505e-07	0.000106049	ENSGALG00000002263
SLCO4A1	20	8179858..8205178	11.4863	-2.45632	-5.48814	1.86064e-11	5.45338e-09	3.59923e-07	ENSGALG00000005460
UBE2C	20	10508145..10509354	202.226	-2.45693	-5.49047	7.21551e-08	3.75206e-06	0.00139577	ENSGALG00000026380
MME	9	complement(23214990..23250380)	6.82747	-2.46196	-5.50963	1.30678e-07	6.09116e-06	0.00252783	ENSGALG00000010331
MCM6	7	complement(30665923..30679252)	58.7557	-2.46217	-5.51045	3.05935e-10	4.48334e-08	5.91801e-06	ENSGALG00000012348
CCNB3	4	1834030..1837284	63.4611	-2.46274	-5.51264	1.529e-08	9.92519e-07	0.000295771	ENSGALG00000025810
TLR7	1	124490191..124497611	19.0927	-2.47138	-5.54575	1.06003e-07	5.11352e-06	0.00205052	ENSGALG00000016590
TRAIP	12	complement(2972533..2990373)	14.9398	-2.47313	-5.55246	6.67584e-09	5.00533e-07	0.000129137	ENSGALG00000002908
gene:ENSGALG00000035017	21	complement(2682333..2709511)	105.049	-2.47362	-5.55434	7.3085e-08	3.78009e-06	0.00141376	ENSGALG00000035017
gene:ENSGALG00000012068	4	57119098..57126545	19.6522	-2.4759	-5.56313	2.32746e-07	1.02092e-05	0.00450224	ENSGALG00000012068
ZNF367	Z	complement(42177767..42182052)	7.70711	-2.47907	-5.57539	2.24661e-07	9.92204e-06	0.00434585	ENSGALG00000012629
PRKD3	3	complement(33641807..33686796)	33.7492	-2.47979	-5.57817	5.18774e-10	6.73501e-08	1.00352e-05	ENSGALG00000010612
PCNA	22	479245..482505	226.388	-2.48373	-5.59344	3.64917e-09	3.09603e-07	7.05895e-05	ENSGALG00000029292
SMARCAD1	4	37126690..37168037	22.9231	-2.48892	-5.61357	2.66591e-10	4.09281e-08	5.15694e-06	ENSGALG00000037339
STX7	3	56943699..56975701	107.541	-2.49019	-5.61851	3.08364e-09	2.74884e-07	5.96498e-05	ENSGALG00000034374
FBXO39	19	10039242..10045919	2.54898	-2.49695	-5.64489	7.27358e-07	2.73815e-05	0.01407	ENSGALG00000029322
CBX5	33	complement(7718770..7720615)	88.9141	-2.51186	-5.70356	1.86249e-10	3.10586e-08	3.60279e-06	ENSGALG00000036856
TUBA3E	26	526440..534597	107.932	-2.51419	-5.71278	5.51342e-10	7.01655e-08	1.06652e-05	ENSGALG00000040586
NSDHL	4	complement(11273078..11283634)	32.0139	-2.52008	-5.73614	5.19595e-12	2.28433e-09	1.00511e-07	ENSGALG00000007493
SKA3	1	179931545..179940988	23.4352	-2.52175	-5.74278	9.64419e-10	1.07217e-07	1.86557e-05	ENSGALG00000017128
KIAA1524	1	complement(88827762..88854919)	6.10371	-2.52227	-5.74484	1.13985e-08	7.73658e-07	0.000220493	ENSGALG00000015360
SEPT2	9	5151187..5166192	39.9577	-2.52694	-5.76348	8.37429e-11	1.72332e-08	1.61992e-06	ENSGALG00000005809
SAMD11	21	complement(2922203..2982448)	19.8754	-2.53143	-5.78143	6.15115e-09	4.68456e-07	0.000118988	ENSGALG00000034453
MCM5	1	complement(52093781..52114911)	76.1133	-2.53297	-5.7876	3.50761e-10	4.95437e-08	6.78511e-06	ENSGALG00000012546
PRR11	19	7343996..7346361	23.2019	-2.53974	-5.81484	7.02003e-09	5.2229e-07	0.000135795	ENSGALG00000054015
CENPL	8	complement(5931414..5934325)	3.18912	-2.5415	-5.82195	7.44266e-07	2.78474e-05	0.0143971	ENSGALG00000038411
gene:ENSGALG00000037816	4	complement(11198473..11214867)	17.9303	-2.54278	-5.82711	3.1103e-10	4.48997e-08	6.01657e-06	ENSGALG00000037816
GINS2	11	17631261..17634750	21.4491	-2.54292	-5.82767	8.58201e-09	6.08097e-07	0.00016601	ENSGALG00000033063
DOK3	13	complement(10890327..10892838)	13.7418	-2.54429	-5.8332	3.75591e-07	1.54256e-05	0.00726544	ENSGALG00000026914
MCM4	2	108001950..108013186	52.1931	-2.55139	-5.86199	1.10092e-11	3.88058e-09	2.12962e-07	ENSGALG00000012915
gene:ENSGALG00000010854	2	29076224..29386193	8.87895	-2.55218	-5.86521	3.31752e-09	2.86491e-07	6.4174e-05	ENSGALG00000010854
gene:ENSGALG00000028496	24	complement(4335489..4342070)	12.549	-2.55409	-5.87296	1.03646e-06	3.73359e-05	0.0200494	ENSGALG00000028496
KNSTRN	5	1014454..1019743	57.3157	-2.55421	-5.87347	5.2748e-11	1.1595e-08	1.02036e-06	ENSGALG00000039576
CENPI	4	complement(2078970..2095918)	7.68406	-2.55486	-5.87609	5.25849e-10	6.78135e-08	1.0172e-05	ENSGALG00000005038
CEP135	4	complement(64924871..64954289)	2.56519	-2.55603	-5.88088	6.00014e-08	3.18865e-06	0.00116067	ENSGALG00000013776
ERCC6L	4	1669055..1673130	9.06912	-2.55632	-5.88207	2.83976e-09	2.5854e-07	5.49324e-05	ENSGALG00000003881
IRF4	2	66457756..66470687	54.5243	-2.56043	-5.89884	1.6841e-08	1.0823e-06	0.000325773	ENSGALG00000012830
E2F8	5	complement(1931486..1939176)	18.5592	-2.56078	-5.90026	1.3006e-10	2.3513e-08	2.51589e-06	ENSGALG00000041299
CENPS	21	3735571..3738764	16.0958	-2.5637	-5.91223	1.82594e-09	1.80209e-07	3.5321e-05	ENSGALG00000024481
WEE1	5	complement(9572428..9580919)	35.249	-2.56498	-5.91746	1.8321e-10	3.08175e-08	3.54401e-06	ENSGALG00000005769
gene:ENSGALG00000050394	4	57115081..57118698	11.5489	-2.56591	-5.92127	1.21088e-06	4.26655e-05	0.0234233	ENSGALG00000050394
FOXM1	1	75332032..75341754	14.281	-2.56639	-5.92325	4.27463e-08	2.39676e-06	0.000826884	ENSGALG00000013420
MCM2	12	complement(10137401..10148820)	53.3391	-2.57242	-5.94806	1.4752e-11	4.67807e-09	2.85362e-07	ENSGALG00000006037
NDC80	2	complement(101172292..101191007)	21.6392	-2.57342	-5.9522	3.55742e-10	4.98658e-08	6.88148e-06	ENSGALG00000014801
CENPW	3	complement(59672610..59679644)	23.4267	-2.57407	-5.95489	1.68131e-11	5.032e-09	3.25233e-07	ENSGALG00000027454
SPATA17	3	complement(19747666..19838517)	1.03399	-2.57904	-5.97544	2.41769e-06	7.76874e-05	0.0467678	ENSGALG00000009616
PRPS2	1	124459466..124485720	1.30805	-2.58275	-5.99081	1.36004e-06	4.71479e-05	0.0263086	ENSGALG00000016592
THYN1	24	complement(2585506..2590683)	940.321	-2.58719	-6.00926	1.04338e-08	7.15715e-07	0.000201832	ENSGALG00000001529
LRRC8B	8	complement(15496216..15521468)	34.3883	-2.59643	-6.0479	2.45158e-08	1.46821e-06	0.000474233	ENSGALG00000006167
ASPM	8	2987284..3025151	13.8177	-2.59933	-6.06006	1.83543e-07	8.25686e-06	0.00355045	ENSGALG00000032398
SCG5	5	complement(30796985..30824895)	21.29	-2.60244	-6.07311	4.1996e-08	2.36154e-06	0.00081237	ENSGALG00000009725
EBF1	13	11388767..11649631	13.783	-2.6073	-6.09362	9.55515e-11	1.92338e-08	1.84835e-06	ENSGALG00000003699
RGS20	2	110314102..110333425	24.2248	-2.61111	-6.10974	4.21969e-10	5.67637e-08	8.16256e-06	ENSGALG00000025941
BORA	1	complement(157621742..157641267)	10.0331	-2.6125	-6.11562	4.82111e-09	3.86285e-07	9.32595e-05	ENSGALG00000016931
NREP	Z	46525374..46544858	65.9723	-2.61433	-6.12339	1.57643e-10	2.69862e-08	3.04944e-06	ENSGALG00000027891
CENPP	12	complement(3743099..3861939)	20.6409	-2.61852	-6.14119	3.73495e-09	3.14126e-07	7.22489e-05	ENSGALG00000004687
CENPN	11	15370178..15377758	24.2038	-2.62021	-6.1484	6.09957e-12	2.565e-09	1.1799e-07	ENSGALG00000013494
CDKN3	5	complement(56665337..56672072)	21.0601	-2.62515	-6.16948	1.65624e-09	1.66867e-07	3.20384e-05	ENSGALG00000012220
BIRC5	3	complement(15519544..15520683)	43.5018	-2.62694	-6.17715	3.29592e-09	2.85903e-07	6.37563e-05	ENSGALG00000008713
BRCA1	27	complement(7970099..7990457)	13.2054	-2.63111	-6.19503	5.78148e-08	3.08942e-06	0.00111837	ENSGALG00000002781
TPX2	20	10034302..10047698	60.021	-2.65288	-6.28923	1.50801e-09	1.55164e-07	2.91709e-05	ENSGALG00000006267
BHLHE23	20	complement(8485910..8489984)	3.19582	-2.65319	-6.29058	2.50424e-06	8.00695e-05	0.0484421	ENSGALG00000005718
BRSK2	5	complement(14526605..14822859)	2.4863	-2.65506	-6.29871	7.08547e-07	2.68748e-05	0.0137061	ENSGALG00000006681
KIF18A	5	complement(4100525..4143339)	8.3023	-2.65578	-6.30185	7.68825e-11	1.59916e-08	1.48722e-06	ENSGALG00000012160
HMGB2	4	complement(43290527..43292715)	292.62	-2.65616	-6.30355	4.28026e-09	3.50836e-07	8.27973e-05	ENSGALG00000010745
CENPM	1	49462031..49468047	22.5468	-2.65656	-6.30526	8.2215e-10	9.41046e-08	1.59037e-05	ENSGALG00000011914
gene:ENSGALG00000014126	1	68314084..68324267	1.01219	-2.65739	-6.30893	1.15821e-06	4.1413e-05	0.0224044	ENSGALG00000014126
KIF4A	4	1269816..1286882	38.0265	-2.65782	-6.3108	1.33046e-09	1.40636e-07	2.57363e-05	ENSGALG00000004195
TOP2A	27	complement(7235585..7253739)	64.8945	-2.65863	-6.31431	2.71573e-08	1.59675e-06	0.000525331	ENSGALG00000003922
TLL2	6	complement(17425485..17478708)	3.46863	-2.65908	-6.3163	2.89613e-08	1.69253e-06	0.000560228	ENSGALG00000005519
gene:ENSGALG00000048771	19	complement(5889837..5897107)	40.954	-2.65998	-6.32025	2.51017e-09	2.32329e-07	4.85567e-05	ENSGALG00000048771
DENND5B	1	59422545..59528716	11.6386	-2.67235	-6.37465	1.5097e-07	6.93673e-06	0.00292036	ENSGALG00000012944
E2F1	20	2177137..2180913	60.7962	-2.67644	-6.39276	2.76927e-09	2.53881e-07	5.35688e-05	ENSGALG00000003045
LGI2	4	73567819..73587984	1.73744	-2.67865	-6.40258	1.16756e-08	7.86943e-07	0.000225853	ENSGALG00000043283
gene:ENSGALG00000010170	4	34286985..34293799	9.50961	-2.68138	-6.41468	1.12843e-11	3.89302e-09	2.18284e-07	ENSGALG00000010170
OIP5	5	complement(24793049..24795962)	18.7984	-2.69833	-6.49051	1.3027e-09	1.39224e-07	2.51995e-05	ENSGALG00000008579
ARHGAP11A	5	complement(30826454..30855767)	26.7856	-2.70647	-6.52722	2.65784e-10	4.09281e-08	5.14133e-06	ENSGALG00000009731
DCK	4	50129586..50140105	61.5853	-2.70665	-6.52803	7.35845e-12	2.84684e-09	1.42342e-07	ENSGALG00000028501
MTFR2	3	55321006..55331784	9.5301	-2.7074	-6.53145	3.23153e-09	2.82565e-07	6.25108e-05	ENSGALG00000019967
CDK1	6	complement(9409873..9417895)	266.077	-2.70826	-6.53535	1.61128e-09	1.64913e-07	3.11685e-05	ENSGALG00000003085
MELK	Z	complement(82200619..82223072)	18.7341	-2.7154	-6.56776	3.9317e-09	3.25021e-07	7.60548e-05	ENSGALG00000016438
DEPDC1	8	complement(29133310..29143643)	9.13844	-2.71622	-6.57148	3.86559e-09	3.20927e-07	7.47759e-05	ENSGALG00000011275
TRAF3IP3	26	3154638..3288987	103.361	-2.72346	-6.60457	3.89385e-08	2.20888e-06	0.000753227	ENSGALG00000001373
EXOC3L1	11	complement(979152..987407)	33.219	-2.7475	-6.71553	1.42901e-10	2.55952e-08	2.76428e-06	ENSGALG00000001702
DUT	10	10589918..10600015	59.859	-2.75116	-6.7326	1.36435e-11	4.47323e-09	2.6392e-07	ENSGALG00000038032
gene:ENSGALG00000052375	4	57098783..57108321	5.25546	-2.752	-6.73649	5.67386e-08	3.04875e-06	0.00109755	ENSGALG00000052375
FANCB	1	123713870..123728313	5.43781	-2.75288	-6.74063	7.24356e-09	5.34807e-07	0.000140119	ENSGALG00000016569
RBM38	20	complement(11615331..11629002)	133.647	-2.75618	-6.75606	5.77632e-10	7.25565e-08	1.11737e-05	ENSGALG00000026081
EDARADD	3	complement(37838822..37857318)	31.9002	-2.75679	-6.75889	2.0276e-10	3.26848e-08	3.92218e-06	ENSGALG00000031763
gene:ENSGALG00000054854	3	1933293..1941895	4.2373	-2.75725	-6.76105	2.1478e-06	7.05383e-05	0.0415471	ENSGALG00000054854
CENPF	3	complement(21085200..21149788)	12.8507	-2.75793	-6.76425	1.48163e-09	1.54089e-07	2.86606e-05	ENSGALG00000009690
gene:ENSGALG00000000791	26	complement(2384160..2390966)	40.3856	-2.75943	-6.77131	1.04423e-10	2.04036e-08	2.01996e-06	ENSGALG00000000791
BUB1B	5	824101..848390	36.2161	-2.76487	-6.79685	4.93979e-09	3.93232e-07	9.55554e-05	ENSGALG00000036892
PIF1	8	complement(19953424..19965159)	2.3085	-2.78034	-6.87014	2.11424e-06	6.96465e-05	0.0408978	ENSGALG00000009032
STXBP4	18	5836752..5890639	1.58526	-2.78462	-6.89055	1.64797e-09	1.66867e-07	3.18783e-05	ENSGALG00000003033
gene:ENSGALG00000004515	15	6226114..6237789	7.95552	-2.78784	-6.90597	8.5644e-10	9.74528e-08	1.6567e-05	ENSGALG00000004515
CCNB2	10	complement(7264609..7272826)	115.216	-2.78898	-6.91143	6.1168e-10	7.58483e-08	1.18323e-05	ENSGALG00000004161
RUFY1	13	complement(14298629..14312127)	82.5551	-2.79832	-6.95628	1.10335e-11	3.88058e-09	2.13432e-07	ENSGALG00000029706
CENPE	4	complement(60990743..61026616)	12.8939	-2.81223	-7.02367	4.06267e-11	9.58394e-09	7.85883e-07	ENSGALG00000013208
KPNA2	18	complement(6978815..6984489)	154.591	-2.81533	-7.03879	7.51193e-10	8.77333e-08	1.45311e-05	ENSGALG00000003584
HABP4	Z	42191365..42213067	18.2387	-2.82143	-7.06861	4.53018e-11	1.01897e-08	8.76317e-07	ENSGALG00000012628
CKS1B	25	3020468..3021610	115.167	-2.8224	-7.0734	1.27789e-10	2.33202e-08	2.47194e-06	ENSGALG00000028664
RAD51	5	1172527..1180757	23.4001	-2.82545	-7.08835	1.87946e-10	3.10737e-08	3.63562e-06	ENSGALG00000030313
TERF1	2	117620664..117643435	12.2268	-2.8287	-7.10435	1.63716e-11	5.032e-09	3.16692e-07	ENSGALG00000037453
gene:ENSGALG00000050687	6	20274138..20277169	2.86773	-2.83057	-7.11357	9.28068e-08	4.61505e-06	0.00179525	ENSGALG00000050687
CDC20	8	20029182..20034557	116.413	-2.83841	-7.15229	9.20722e-10	1.03549e-07	1.78104e-05	ENSGALG00000009971
ERO1B	3	37863579..37889231	31.113	-2.83848	-7.15264	7.40591e-10	8.73536e-08	1.4326e-05	ENSGALG00000040000
RHNO1	1	complement(75327637..75331844)	3.80823	-2.8417	-7.16862	1.16898e-07	5.58339e-06	0.00226127	ENSGALG00000013422
FANCL	3	complement(944350..972862)	15.7163	-2.84939	-7.20695	3.24536e-11	8.26029e-09	6.27782e-07	ENSGALG00000030022
ORC1	8	complement(24728882..24744108)	42.1902	-2.85313	-7.22567	4.13289e-10	5.66997e-08	7.99466e-06	ENSGALG00000010623
ARHGAP19	6	23326295..23340590	24.1159	-2.86319	-7.27621	1.89554e-10	3.1074e-08	3.66673e-06	ENSGALG00000007609
EXO1	3	complement(35824198..35839291)	6.88728	-2.86835	-7.30228	2.08762e-09	1.9893e-07	4.03829e-05	ENSGALG00000010748
GINS1	3	16497527..16500460	19.083	-2.88215	-7.37246	6.5315e-10	7.99654e-08	1.26345e-05	ENSGALG00000008538
MCM3	3	107541369..107553023	40.628	-2.89441	-7.43539	4.16378e-12	1.96449e-09	8.05442e-08	ENSGALG00000016676
ECT2	9	complement(19381072..19406302)	12.7753	-2.89564	-7.44172	1.19067e-10	2.21464e-08	2.30323e-06	ENSGALG00000009157
NCAPG	4	complement(75726455..75920712)	32.2339	-2.89586	-7.44287	5.81331e-11	1.24947e-08	1.12453e-06	ENSGALG00000014425
CDCA3	1	complement(77922769..77924912)	50.125	-2.89914	-7.45984	1.12851e-10	2.15495e-08	2.18298e-06	ENSGALG00000014513
NMRK2	28	complement(1567936..1574937)	141.244	-2.90924	-7.51224	4.63045e-09	3.74479e-07	8.95715e-05	ENSGALG00000025751
gene:ENSGALG00000026301	3	105691610..105702003	6.17901	-2.92861	-7.61375	2.05094e-10	3.27713e-08	3.96734e-06	ENSGALG00000026301
gene:ENSGALG00000045842	22	complement(951962..961772)	23.6646	-2.93133	-7.62815	5.77131e-11	1.24947e-08	1.1164e-06	ENSGALG00000045842
FAM171B	7	complement(1316651..1326910)	2.42007	-2.94607	-7.70647	1.11711e-08	7.60891e-07	0.000216093	ENSGALG00000002646
gene:ENSGALG00000026449	12	9524603..9524983	145.195	-2.95828	-7.77195	3.43947e-12	1.84814e-09	6.65331e-08	ENSGALG00000026449
DTX1	15	11471568..11477474	6.20871	-2.96291	-7.79698	9.32214e-09	6.51351e-07	0.000180327	ENSGALG00000027897
HVCN1	15	complement(6282908..6293393)	13.9294	-2.96308	-7.79787	1.00765e-09	1.1075e-07	1.9492e-05	ENSGALG00000004562
PLK1	14	7296562..7302521	51.8066	-2.96703	-7.81927	9.24564e-11	1.88261e-08	1.78848e-06	ENSGALG00000006110
HJURP	1	complement(88927960..88942320)	17.1783	-2.96712	-7.81971	4.37939e-11	9.96645e-09	8.47148e-07	ENSGALG00000015363
RASAL1	15	complement(11476814..11485534)	38.0093	-2.96889	-7.82934	3.639e-08	2.08881e-06	0.000703928	ENSGALG00000008150
gene:ENSGALG00000051375	23	complement(2355363..2360992)	3.33307	-2.97051	-7.83813	1.18611e-06	4.20222e-05	0.0229441	ENSGALG00000051375
PTTG2	13	complement(8539665..8542809)	81.3967	-2.97464	-7.8606	7.12853e-11	1.51532e-08	1.37894e-06	ENSGALG00000001506
GTSE1	1	15836984..15848465	22.8674	-2.97475	-7.86119	4.23305e-11	9.79328e-09	8.18841e-07	ENSGALG00000004897
BUB1	3	3107742..3127503	29.8577	-2.97882	-7.88342	7.29613e-10	8.65868e-08	1.41136e-05	ENSGALG00000008233
gene:ENSGALG00000007546	4	complement(11345577..11367340)	18.2623	-2.98229	-7.90237	6.22833e-09	4.70628e-07	0.000120481	ENSGALG00000007546
DNA2	6	complement(11315563..11330111)	13.8104	-3.00117	-8.0065	4.10179e-10	5.6675e-08	7.93449e-06	ENSGALG00000004037
CKAP2	1	complement(171725372..171734808)	38.7395	-3.00751	-8.04173	1.74627e-12	1.05562e-09	3.37798e-08	ENSGALG00000017025
SHCBP1	11	7865514..7879259	6.29681	-3.00814	-8.04524	1.92263e-09	1.87835e-07	3.71913e-05	ENSGALG00000004444
GMPR	2	61526463..61561966	41.0191	-3.0085	-8.04728	1.54811e-10	2.6979e-08	2.99467e-06	ENSGALG00000012705
PAX5	Z	82009343..82120633	57.5879	-3.00954	-8.05306	5.5994e-08	3.01713e-06	0.00108315	ENSGALG00000016431
RRM2	3	96516162..96521232	126.919	-3.01798	-8.10035	1.14714e-11	3.89302e-09	2.21902e-07	ENSGALG00000016442
KIF14	8	1849527..1897406	2.83706	-3.04489	-8.25286	4.64614e-09	3.74479e-07	8.9875e-05	ENSGALG00000002175
UHRF1	28	complement(4931452..4945091)	73.3799	-3.0496	-8.27983	1.65421e-11	5.032e-09	3.1999e-07	ENSGALG00000034271
BOK	9	5256404..5276844	93.869	-3.05012	-8.28282	5.50949e-10	7.01655e-08	1.06576e-05	ENSGALG00000005772
ZP3	10	3088213..3090606	35.6298	-3.05134	-8.28983	9.67566e-09	6.70846e-07	0.000187166	ENSGALG00000001559
SPC25	7	18928191..18932697	58.0681	-3.05165	-8.29161	7.09366e-12	2.84684e-09	1.3722e-07	ENSGALG00000010900
KIF24	Z	complement(7583295..7612042)	1.74802	-3.05209	-8.29411	2.01141e-11	5.80728e-09	3.89088e-07	ENSGALG00000005806
CENPQ	3	complement(108792603..108799691)	10.3111	-3.05389	-8.3045	2.50244e-13	2.42036e-10	4.84073e-09	ENSGALG00000016692
SMC2	Z	complement(66668700..66692579)	78.2861	-3.05417	-8.30607	4.81043e-11	1.06957e-08	9.3053e-07	ENSGALG00000015691
NSG1	4	78573670..78595712	3.83485	-3.05422	-8.3064	9.75959e-08	4.76268e-06	0.0018879	ENSGALG00000015010
RFC3	1	complement(175226091..175239903)	22.5	-3.05684	-8.32146	3.33067e-15	1.01245e-11	6.44285e-11	ENSGALG00000017064
SPNS3	19	complement(3256399..3279042)	17.137	-3.05708	-8.32289	2.06684e-10	3.27713e-08	3.9981e-06	ENSGALG00000001410
HELLS	6	complement(17320779..17341233)	63.5164	-3.05885	-8.33309	6.29408e-12	2.59048e-09	1.21753e-07	ENSGALG00000005451
SYT1	1	39190683..39534902	1.28381	-3.06005	-8.34003	2.396e-06	7.71185e-05	0.0463482	ENSGALG00000041094
GPR37	1	21985328..21998153	0.817869	-3.06676	-8.37889	8.25712e-09	5.91576e-07	0.000159726	ENSGALG00000040954
CEP55	6	complement(21375204..21388540)	11.656	-3.07579	-8.4315	2.87352e-11	7.61444e-09	5.55854e-07	ENSGALG00000006639
TK1	18	9860348..9863127	119.907	-3.07858	-8.44783	6.76903e-13	4.88384e-10	1.3094e-08	ENSGALG00000007191
RAD54L	8	21923578..21941787	22.4182	-3.08015	-8.45699	1.69086e-11	5.032e-09	3.2708e-07	ENSGALG00000010356
ATCAY	28	complement(1582029..1594481)	1.00414	-3.08853	-8.50627	7.13147e-08	3.71836e-06	0.00137951	ENSGALG00000001812
MYBL2	20	complement(3612403..3627085)	154.957	-3.0911	-8.52144	3.26539e-10	4.67894e-08	6.31656e-06	ENSGALG00000003503
CDC45	15	967724..980147	29.9007	-3.10385	-8.59709	3.11964e-11	8.1549e-09	6.03463e-07	ENSGALG00000001616
NUSAP1	5	24796212..24810473	64.3072	-3.10601	-8.60996	3.67321e-11	8.99424e-09	7.10545e-07	ENSGALG00000008584
gene:ENSGALG00000038799	6	complement(20761634..20762959)	1.85645	-3.11124	-8.64127	2.29448e-06	7.43457e-05	0.0443844	ENSGALG00000038799
BARD1	7	complement(4211052..4254224)	12.3276	-3.11382	-8.65673	1.35669e-13	1.45799e-10	2.62439e-09	ENSGALG00000003484
NCAPG2	2	complement(9508795..9542249)	8.35873	-3.11798	-8.68169	2.95672e-10	4.40222e-08	5.71948e-06	ENSGALG00000006525
DTL	3	complement(22123438..22145700)	7.90647	-3.11959	-8.69142	4.05898e-13	3.56895e-10	7.85168e-09	ENSGALG00000009837
DLGAP5	5	56433608..56454798	51.8364	-3.12654	-8.73338	9.69373e-11	1.92338e-08	1.87516e-06	ENSGALG00000012165
GMNN	2	complement(90209334..90214798)	49.243	-3.13571	-8.78907	5.10036e-13	4.11089e-10	9.86615e-09	ENSGALG00000013626
gene:ENSGALG00000048187	4	34342156..34345825	6.44185	-3.13606	-8.79122	3.51692e-07	1.45677e-05	0.00680313	ENSGALG00000048187
LRRN1	12	18676313..18693042	4.57253	-3.14284	-8.83263	2.77398e-07	1.19244e-05	0.005366	ENSGALG00000035099
gene:ENSGALG00000010195	4	34346569..34356307	26.1104	-3.15975	-8.93674	1.59184e-12	9.93307e-10	3.07925e-08	ENSGALG00000010195
gene:ENSGALG00000040833	7	complement(17331574..17339738)	90.267	-3.16116	-8.94546	2.54755e-11	7.142e-09	4.92798e-07	ENSGALG00000040833
gene:ENSGALG00000045185	5	1160612..1170940	25.6757	-3.16139	-8.94692	8.42459e-12	3.1954e-09	1.62965e-07	ENSGALG00000045185
KIF11	6	complement(21687983..21704004)	30.7639	-3.17198	-9.01282	1.41365e-11	4.5576e-09	2.73456e-07	ENSGALG00000030597
SGO1	2	complement(35837240..35842547)	13.2473	-3.17349	-9.02225	2.62184e-11	7.24526e-09	5.07168e-07	ENSGALG00000011281
TTK	3	complement(79204850..79232930)	16.0413	-3.17366	-9.02335	2.53519e-12	1.40117e-09	4.90408e-08	ENSGALG00000015874
HMMR	13	complement(7439877..7452170)	23.8438	-3.18892	-9.11931	2.71215e-11	7.38928e-09	5.24639e-07	ENSGALG00000042009
CCNA2	4	53933630..53938773	70.7124	-3.20169	-9.20034	3.69482e-12	1.86964e-09	7.14726e-08	ENSGALG00000011881
ZPBP	2	complement(80557169..80583440)	1.44415	-3.20374	-9.21344	9.89822e-09	6.81392e-07	0.000191471	ENSGALG00000013083
VSTM2B	11	8324532..8326905	3.97538	-3.20783	-9.23959	8.07805e-08	4.123e-06	0.00156262	ENSGALG00000032402
AURKA	20	12020474..12027221	42.0964	-3.21143	-9.26266	1.28475e-12	8.28407e-10	2.48522e-08	ENSGALG00000007768
CENPK	Z	complement(20549041..20570488)	22.7484	-3.21164	-9.26406	2.13163e-14	3.65095e-11	4.12342e-10	ENSGALG00000014753
KIF15	2	complement(43128699..43164052)	31.552	-3.21622	-9.29346	3.69349e-12	1.86964e-09	7.14469e-08	ENSGALG00000036645
gene:ENSGALG00000015461	1	93327859..93348148	240.153	-3.22272	-9.33546	1.6999e-07	7.73713e-06	0.00328828	ENSGALG00000015461
KIF2C	8	complement(21098307..21114361)	17.9451	-3.23896	-9.44111	4.28768e-13	3.60613e-10	8.29409e-09	ENSGALG00000010120
IKZF3	27	complement(7069465..7091251)	74.0561	-3.24148	-9.45765	3.24284e-09	2.82565e-07	6.27295e-05	ENSGALG00000013481
gene:ENSGALG00000025996	6	34319708..34339712	60.0705	-3.25739	-9.56251	1.6362e-09	1.66583e-07	3.16507e-05	ENSGALG00000025996
UNG	15	6946607..6950966	58.3377	-3.26754	-9.63004	1.23235e-11	4.11009e-09	2.38385e-07	ENSGALG00000021285
VPS29L	15	complement(8240436..8242752)	16.3508	-3.26802	-9.63327	1.15519e-10	2.16952e-08	2.2346e-06	ENSGALG00000005951
gene:ENSGALG00000034552	1	38390486..38394399	0.598261	-3.27569	-9.68462	1.29747e-06	4.53857e-05	0.0250983	ENSGALG00000034552
CARMIL2	11	1139950..1156764	20.5593	-3.28296	-9.73353	9.36992e-10	1.0477e-07	1.81252e-05	ENSGALG00000021442
KCNT2	8	3084537..3190916	5.07093	-3.29263	-9.79895	1.94664e-08	1.20692e-06	0.000376558	ENSGALG00000041680
gene:ENSGALG00000044668	3	79624328..79633427	39.9697	-3.30449	-9.87986	7.06982e-09	5.23979e-07	0.000136759	ENSGALG00000044668
ST3GAL5	4	complement(85384333..85405148)	9.61817	-3.30971	-9.91567	5.11868e-10	6.72089e-08	9.90158e-06	ENSGALG00000033260
BRCA2	1	complement(175900477..175937209)	17.8403	-3.31439	-9.94786	1.6154e-10	2.74108e-08	3.12483e-06	ENSGALG00000017073
CDR2	14	complement(9101306..9114177)	42.5206	-3.32096	-9.99331	8.79929e-12	3.27334e-09	1.70214e-07	ENSGALG00000025743
CD79B	27	complement(4040247..4045220)	205.473	-3.33759	-10.1092	2.67758e-09	2.46643e-07	5.1795e-05	ENSGALG00000000251
ADK	6	complement(15948142..16221228)	103.242	-3.36736	-10.3199	1.03362e-13	1.24964e-10	1.99943e-09	ENSGALG00000005057
gene:ENSGALG00000046534	Z	complement(60476018..60517150)	0.537832	-3.38582	-10.4529	1.7201e-06	5.81706e-05	0.0332736	ENSGALG00000046534
HMCES	12	9520459..9523459	478.839	-3.40063	-10.5607	3.63665e-11	8.99424e-09	7.03473e-07	ENSGALG00000005897
FUT9	3	complement(72904936..73020779)	0.900083	-3.4053	-10.5949	1.57351e-08	1.018e-06	0.000304381	ENSGALG00000042116
DHFR	Z	64257247..64273299	21.0399	-3.41504	-10.6667	6.81677e-13	4.88384e-10	1.31864e-08	ENSGALG00000026757
NEK2	3	22263928..22270603	79.2917	-3.45967	-11.0019	2.79069e-11	7.49765e-09	5.39831e-07	ENSGALG00000009854
VIT	3	complement(32259901..32302354)	0.948394	-3.47171	-11.094	8.83678e-08	4.43997e-06	0.00170939	ENSGALG00000010583
TNFRSF13C	1	49476737..49478344	13.2512	-3.47254	-11.1004	3.77403e-08	2.15354e-06	0.000730049	ENSGALG00000019322
gene:ENSGALG00000014897	2	complement(101942208..101949734)	58.0201	-3.47292	-11.1033	9.76996e-15	2.09989e-11	1.8899e-10	ENSGALG00000014897
SFRP1	22	complement(2877954..2888842)	20.3116	-3.48364	-11.1861	0	0	0	ENSGALG00000003473
CDCA7L	2	complement(30557467..30567159)	134.784	-3.50188	-11.3285	2.62013e-14	3.86571e-11	5.06837e-10	ENSGALG00000035978
NUF2	8	complement(5837470..5849103)	47.7847	-3.51227	-11.4103	5.9508e-14	7.67415e-11	1.15112e-09	ENSGALG00000003438
E2F7	1	complement(38375611..38391308)	3.32884	-3.5207	-11.4772	1.31476e-09	1.39741e-07	2.54328e-05	ENSGALG00000031340
gene:ENSGALG00000006292	2	6879822..6904349	109.205	-3.53373	-11.5813	3.16747e-13	2.91769e-10	6.12715e-09	ENSGALG00000006292
CCNE2	2	complement(126274821..126285443)	15.646	-3.53509	-11.5922	2.06346e-12	1.17399e-09	3.99156e-08	ENSGALG00000040794
gene:ENSGALG00000050709	2	85772558..85779421	4.36331	-3.54473	-11.67	1.34858e-06	4.69188e-05	0.0260868	ENSGALG00000050709
NTSR1	20	8227321..8272370	2.44002	-3.54893	-11.704	2.11705e-06	6.96465e-05	0.0409521	ENSGALG00000005524
KSR2	15	11497885..11545726	1.13463	-3.56161	-11.8073	3.35153e-07	1.40329e-05	0.00648321	ENSGALG00000020905
CNGA3	1	complement(133236289..133256347)	1.40135	-3.56898	-11.8678	3.85588e-08	2.19377e-06	0.000745882	ENSGALG00000039826
gene:ENSGALG00000020895	20	12079635..12100294	79.9051	-3.58601	-12.0087	7.84473e-09	5.73579e-07	0.000151749	ENSGALG00000020895
DEPDC1B	Z	complement(18855387..18874705)	11.1348	-3.59293	-12.0664	1.59317e-13	1.62201e-10	3.08183e-09	ENSGALG00000014729
DSCAM	1	complement(109565520..110029599)	1.74354	-3.61635	-12.264	1.20273e-07	5.70238e-06	0.00232657	ENSGALG00000016138
gene:ENSGALG00000004365	15	5996365..6006391	6.29838	-3.72968	-13.2662	1.34337e-14	2.59861e-11	2.59861e-10	ENSGALG00000004365
BLVRA	2	51589935..51620997	81.0051	-3.74002	-13.3616	9.74418e-11	1.92338e-08	1.88491e-06	ENSGALG00000031786
POU2AF1	24	complement(4343410..4355489)	104.564	-3.75271	-13.4796	5.06051e-12	2.27652e-09	9.78905e-08	ENSGALG00000006809
VXN	2	115110507..115125929	0.821531	-3.81209	-14.046	6.18515e-07	2.38813e-05	0.0119645	ENSGALG00000034224
MYBL1	2	complement(115139370..115162145)	29.098	-3.82553	-14.1775	2.71116e-10	4.1295e-08	5.24447e-06	ENSGALG00000033304
RGCC	1	167287899..167297490	194.93	-3.83117	-14.233	7.61952e-10	8.77333e-08	1.47392e-05	ENSGALG00000016954
gene:ENSGALG00000051660	4	complement(91286263..91300812)	3.87595	-3.83237	-14.2449	2.82368e-07	1.21111e-05	0.00546212	ENSGALG00000051660
DSCC1	2	complement(136674584..136685316)	47.7648	-3.83684	-14.2891	3.66374e-15	1.01245e-11	7.08713e-11	ENSGALG00000043799
DSCAML1	24	complement(5319919..5399942)	0.743848	-3.90148	-14.9438	8.6588e-09	6.11299e-07	0.000167496	ENSGALG00000007314
gene:ENSGALG00000047366	3	1023334..1163882	1.77791	-3.91942	-15.1309	3.47004e-09	2.97011e-07	6.71244e-05	ENSGALG00000047366
RAD54B	2	complement(125967941..126027308)	7.53612	-3.92385	-15.1774	1.11022e-16	5.36904e-13	2.14762e-12	ENSGALG00000043597
MDK	5	complement(23884634..23886637)	558.429	-3.92959	-15.2379	5.85221e-12	2.51567e-09	1.13205e-07	ENSGALG00000008367
gene:ENSGALG00000047488	2	complement(101949264..101950850)	7.50067	-4.00997	-16.1109	5.33469e-09	4.14435e-07	0.000103194	ENSGALG00000047488
PYURF	4	complement(35039467..35039990)	3.45119	-4.04836	-16.5454	2.21058e-07	9.8302e-06	0.00427614	ENSGALG00000039869
Pax3	9	complement(8034728..8096205)	11.822	-4.04943	-16.5577	4.82603e-12	2.22273e-09	9.33547e-08	ENSGALG00000030944
VPREB3	15	complement(8243345..8244220)	335.624	-4.05394	-16.6095	2.04371e-09	1.96684e-07	3.95335e-05	ENSGALG00000021136
EGFL6	1	124845633..124876994	0.623244	-4.07722	-16.8797	9.63355e-07	3.48973e-05	0.0186351	ENSGALG00000016584
STMN1	23	3387729..3398400	300.566	-4.15157	-17.7725	5.47784e-13	4.23853e-10	1.05963e-08	ENSGALG00000001475
DGUOK	13	complement(14282890..14288271)	253.964	-4.19941	-18.3717	2.26485e-14	3.65095e-11	4.38114e-10	ENSGALG00000005961
SLC22A16	3	66523052..66554168	0.368832	-4.24355	-18.9424	1.71455e-06	5.80845e-05	0.0331662	ENSGALG00000015055
NMS	1	134437290..134442623	3.74492	-4.27775	-19.3969	1.15119e-08	7.78623e-07	0.000222686	ENSGALG00000050027
gene:ENSGALG00000049467	1	93307047..93317553	2.94164	-4.39461	-21.0334	2.38008e-09	2.22417e-07	4.60402e-05	ENSGALG00000049467
RAG2	5	complement(19753875..19758919)	5.79102	-4.43747	-21.6676	2.46599e-08	1.47229e-06	0.000477021	ENSGALG00000046408
CHIR-B2	31	4380382..4383366	8.06312	-4.45743	-21.9694	1.71978e-08	1.09597e-06	0.000332674	ENSGALG00000049682
AICDA	1	complement(75632084..75637754)	103.322	-4.48635	-22.4143	9.11715e-13	6.29865e-10	1.76362e-08	ENSGALG00000014280
CBLN4	20	12108431..12112972	4.40634	-4.64908	-25.0907	1.26694e-10	2.33202e-08	2.45077e-06	ENSGALG00000030821
gene:ENSGALG00000051025	4	11543820..11556315	0.379036	-4.88187	-29.4841	1.22508e-07	5.76593e-06	0.0023698	ENSGALG00000051025
gene:ENSGALG00000040709	1	complement(133283029..133309570)	8.40288	-5.27812	-38.8037	4.44089e-15	1.07381e-11	8.59046e-11	ENSGALG00000040709
DBX2	1	complement(30661406..30681723)	1.82785	-5.56249	-47.258	5.93611e-10	7.40826e-08	1.14828e-05	ENSGALG00000009604
gene:ENSGALG00000053594	1	complement(133320865..133325014)	0.754843	-5.7063	-52.2118	5.34931e-08	2.89042e-06	0.00103477	ENSGALG00000053594
gene:ENSGALG00000051205	3	complement(98050498..98052858)	0.280538	-5.97034	-62.6978	1.79126e-06	6.01565e-05	0.0346501	ENSGALG00000051205
CALB1	2	complement(124313161..124331362)	4.91525	-6.25144	-76.1851	0	0	0	ENSGALG00000032282
